# Supplementary material for: Dogs’ Gazing Behavior to Humans Is Related to Their Liveliness, Aggressiveness, and the Emotional Comfort They Provide
Source: Animals (Basel). 2025 Feb 8;15(4):483. doi: 10.3390/ani15040483 (PMC11851834; doi:10.3390/ani15040483)
Supplement: Supplementary file 1 [file animals-15-00483-s001.zip]

Archive with 3 entries (3 files):
- DataS1_Kubinyi_Sommese_etal_2025_gaze.xlsx
- SM_Kubinyi_Sommese_etal_2025_gaze.pdf
- VideoS1_Kubinyi_Sommese_etal_2025_gaze.mp4
