# Supplementary material for: Dogs’ Gazing Behavior to Humans Is Related to Their Liveliness, Aggressiveness, and the Emotional Comfort They Provide
Source: Animals (Basel). 2025 Feb 8;15(4):483. doi: 10.3390/ani15040483 (PMC11851834; doi:10.3390/ani15040483)
Supplement: Supplementary file 1 [file animals-15-00483-s001.zip › DataS1_Kubinyi_Sommese_etal_2025_gaze.xlsx]

## Sheet: car_clusters
Dog_name	Breed	Breed_cat	Purebred_status	Dog_sex	Dog_age	Dog_neutered	dog_trained	Liveliness	Confidence	Aggression	Attachment	Emotional_comfort	Gaze_O	Gaze_E	Appr_car	cluster_ID
Áfonya	golden ret	3	1	1	9	0	0	2.33	4	2.33	4.5	1.66667	10	9	2	2
Alíz (KB)	golden ret	3	1	2	2	0	1	2.83	2.5	2.33	3.5	3	7	5	2	2
Alíz2	golden ret	3	1	2	3.6	0	0	3.67	2.75	2.67	4.25	3.66667	11	7	0	3
Alma	groenendal		1	2	5	1	1	3.67	4.25	2.33	4.25	1.66667
Ananász	labrador	4	1	2	5	1	1						5	3	2	1
Argosz	canary isl		1	1	4	0	1	3.5	4.25	3.33	4.25	1.66667	0	2	0	1
Asa	mixed	0	0	1	5	1	1	3	2.75	3	4.25	3.66667	0	0	1	1
Asszír	golden ret	3	1	1	1.1	0	1	3.5	3.5	2.33	4.5	4.66667	10	11	2	4
Azúr	border col	1	1	1	7.5	0	1	4	4.25	2.67	4.5	4.33333	9	9	0	2
Becks	border col	1	1	1	2.7	0	1	3.83	4.5	2.67	4.75	2.66667	7	4	2	3
Bee	border col	1	1	2	3.8	0	1	3.83	5	3	3.75	3.66667	1	4	0	1
Beni2	german she	2	1	1	1.2	0	1	4.67	4	3.33	4.75	2.33333	1	5	0	1
Benji	mixed	0	0	1	10	1	1	2.83	3.75	3	4	4	10	13	0	4
Berci	german pointer		1	1	5	1	1	4	4.5	3	4	4	7	4	0	3
Betyár	german she	2	1	1	4.3	0	1	3.8	3.5	3.33	4.5	2.33333	2	1	2	1
Betty	mixed	0	0	2	5		1	4.5	4	4	4.25		15	15	0	4
Bibi	border col	1	1	1	1.75	0	1	3.67	2.25	2.33	4.25	3.66667	2	5	1	1
Bleki	border col	1	1	2	4.8	1	0	3.67	3.5	2.33	4.25	3.66667	6	6	0	2
Bob	border col	1	1	1	4	0	1	3.33	4.25	3	4.75	2.33333	6	5	0	2
Bogár	mixed	0	0	2	1.1	0	0	4.33	3	2.33	4.5	3.33333	3	4	0	1
Boldizsár	golden ret	3	1	1	6	0	0	3.67	3	2.33	4.75	3.66667	5	3	1	1
Bono	border col	1	1	1	1	0	1	2.83	2.75	3	3.75	4	6	5	0	2
Borka	mixed	0	0	2	3.5	1	1	4	3	2.67	3.75	3.33333	8	8	2	2
Boróka	mixed	0	0	2	0.75	0	1	2.83	4	2.67	5	4	4	6	1	2
Borsi	border col	1	1	2	1.1	0	1	4.67	3.25	2.67	4.75	5	14	7	2	3
Boskó	vizsla		1	1	14	1	0	3	3.25	2.67	3.75	1.66667	1	5	0	1
Brigi	vizsla		1	2	3	1	1	3.5	2.5	2.33	4.25	3	4	8	0	2
Buksi2	mixed	0	0	2	3.5	1	1	3.17	3.5	2.33	4.5	4.33333	7	7	0	2
Candy	doberman		1	2	1	0	1	3.5	4.25	2.33	4.25	3	1	3	2	1
Cappy	labrador	4	1	1	3	0	1	4	4	2.67	4		16	3	1	3
Charlie	english cock		1	1	1.5	1	1	3.67	5	2.67	4.5	1.33333	2	5	0	1
Chili	border col	1	1	1	0.8	0	1	3.5	3.75	2.33	4.5	1.66667	6	8	0	2
Chili2	poodle		1	1	1	0	1	4.17	4	2.33	3.5	1	5	6	0	2
Chips	border col	1	1										7	9	0	2
Cleo	border col	1	1	2	5.9	1	1	3.5	3.25	3.33	4.75	3.66667	7	4	0	3
Conan	labrador	4	1	1	0.8	0	1	3.33	4.25	2.33	4.25	4	8	4	0	3
Cora	malinois		1	2	4		1	4.5	3.5	4	5		11	7	0	3
Csinszka	mixed	0	0	2	5.25	1	1	4.67	2.5	3.33	4	4.33333	11	1	1	3
Csipasz	german she	2	1	1	3	0	1	4	4.25	3	4.25		4	2	0	1
Csipesz	yorkshire		1	2	3	0	1	4.5	2.5	2.33	4.75	2	3	3	0	1
Csipi2	mixed	0	0	2	7	1	1	2.5	4.75	2.33	5	3	4	3	0	1
Csoki2	kelpie		1	1	6	0	1	4.67	3.25	2.33	3.75	3.33333	8	2	2	3
Daeron	malinois		1	1	2.5	1	1	4.67	3.5	3	3.75	5	6	2	0	3
Dani	german she	2	1	1	3	0	1	4.5	4.25	3	4.75		18	7	0	3
Dása	mixed	0	0	2	0.6	1	0	4.67	3.75	2.67	4	3.66667	2	5	0	1
Demi	gs/mixed?	0	0	2	4		1	4.33	3.75	4	5		12	3	1	3
Dió	border col	1	1	1	7	0	1	3.83	4.75	2.33	4.75	4.66667	3	4	0	1
Dior	mixed lab	0	0	2	1.08	1	0	4.17	4.25	2.33	4.75	3.33333	3	2	1	1
Dodi	mixed	0	0	1	7	1	1	3.67	2.75	2.33	5	4.33333	10	7	2	2
Dolly	mixed	0	0	2	5.8	1	1	3.5	4	3	4.75	3	4	10	0	2
Dorka	groenendal		1	2	1.6	0	1	3.67	3.75	2.33	4.5	2.33333	6	8	0	2
Dózer	mixed	0	0										7	2	0	3
Durmi	tervueren		1	1	11.8	1	1	3.33	3.75	2.67	4.25	4	4	10	0	2
Éda	vizsla		1	2	1.75	1	1	4	3.5	2.33	4.5	4	8	7	0	2
Emma2	mixed	0	0	2	1.5	0	1	4.33	2	2.33	3.5	4	3	4	0	1
Fafű	english cock		1	2	8	0	0	3	2.25	3.33	4.75	3	11	5	0	3
Fancy	golden ret	3	1	2	7	0	1	2.5	4	2.33	5	4.33333	5	7	0	2
Faust	malinois		1	1	4.5	0	1	4.5	4.25	3	4.25		3	0	0	1
Ferdi	malinois		1	1	4.7	0	1						9	2	0	3
Ferenc	labrador	4	1	1	12	1	0	2.5	4.25	2.33	4.25	3	4	3	2	1
Fergie	airedale t		1	2	9.4	0	1					4	1	6	2	1
Filip	malinois		1	1	11.5	1	1	3	3	3.33	5	3.66667	5	3	0	1
Flown	golden ret	3	1	2	3.5	0	0	3.33	2.25	3.33	4.5	4.66667	6	4	0	3
Füles1	labrador	4	1	1	1.75	0	0	4.67	3.25	2.33	4.5	4	4	9	0	2
Gaben/Rabe	german she	2	1	1	3	0	1	4.17	4.5	3	4.25		0	1	0	1
George	border col	1	1	1	3.3	0	1	4.33	4	3.67	4.25	4.33333	5	6	0	2
Gomez	mixed	0	0	1	9.3		1	4.67	3.25	4.67	4.5		9	14	0	4
Gréta	german she	2	1	2	6.3	0	1	3.17	3.5	3.33	4.25	4	7	8	0	2
Grimbusz	malinois		1	1	3	0	1	3.83	4.75	2.67	4.75	2	10	4	0	3
Grissom	labrador	4	1	1	1.5	0	0	3.5	3.5	2.33	4.25	2.33333	6	11	0	4
Grog	border col	1	1	1	2.5	0	1	4.17	4	2.33	5	5	9	5	0	3
Haga	labrador	4	1	1	8	0	0	2.67	3.5	2.33	4.25	3.66667	7	9	0	2
Hanno	labrador	4	1	1	0.8	1	1	3.17	5	2.33	4.25	3.33333	5	5	1	2
Happy	border col	1	1	1	9.2	0	1	4.17	3.75	3	4.75	4.66667	6	9	0	2
Igor	labrador	4	1	1	8	0	0	3.67	2.75	3	3.5	3	9	8	0	2
Indiana	border col	1	1	1	1	0	1	3.83	3.75	2.67	4.5	2.66667	3	3	0	1
Indra	mixed	0	0	2	1.2	0	0	3.67	3	2.67	4.5	3.66667	9	4	1	3
Jack	german she	2	1	1	9	0	1	3.17	5	2.67	2.75	4	1	3	2	1
Jacky	german she	2	1	1	3.4		1	3.83	4	2.33	4.5		7	9	0	2
Jefferson	rottweiler		1	1	1.3	0	1	4.33	4.5	2.33	4.75	4.33333	9	9	0	2
Jegor	mixed	0	0	1	4.2	1	1	3	2.67	2.67	4.75	3.66667	7	6	1	2
Jinayet	german she	2	1	1	5.9		1	3.67	4	3	4		4	5	0	1
Jinny	border col	1	1	2	9.2		0						3	1	0	1
Karakán C	vizsla		1	1	11	1	1	4.5	2.5	3.67	4.75	3	2	3	0	1
Kefír	maltese		1	1	5.3	0	0	4.67	3.5	3.67	4.25	4.33333	16	12	0	4
Kendra	malinois		1	2	3.6	1	1	4.5	2.75	2.33	4.75	1	2	6	0	1
Killa	labrador	4	1	2	3.8	0	1	3.83	4.5	2.33	4.75	3.66667	4	4	1	1
Kira	mixed	0	0	2	6	1	1						6	1	2	1
Kokó/Kók	german she	2	1	1	4.5		1	4.33	4.25	2.33	4.75		5	10	0	2
Kuruc	german she	2	1	1	11	0	1	4.33	4.75	2.67	5		5	3	0	1
Labi	labrador	4	1	2	2.5	0	0	3.33	3.25	3	5	3	9	13	0	4
Leo	german she	2	1	1	7	0	1	3.67	3.25	2.67	4.75		0	2	0	1
Lili2	mixed	0	0	2	4.25	1	1	3.33	4	2.67	4.75	4.33333	10	3	0	3
Lipót	golden ret	3	1	1	3.5	0	0	4	3.25	2.33	3.75	2.66667	9	10	2	4
Luca2	mixed	0	0	2	1	1	0	3.33	2	1.67	4	3.33333	9	6	0	2
Lucky	mixed	0	0	1	4.5	1	1						7	5	0	2
Lulu4	golden ret	3	1	2	1.8	1	1	3.67	3.75	2.33	5	4.66667	6	6	0	2
Manka	border col	1	1	2	2.7	1	1	4.5	2	3.33	4.75	4.66667	0	3	1	1
Maszat	mixed	0	0	2	2	1	1	4.33	2.75	3	4.5	3.66667	3	0	2	1
Maverick	border col	1	1	1	1.3	0	1	3.67	3.75	2.33	5	3.66667	8	12	1	4
Medi	malinois		1	2	6.2	1	1	4.83	3	3	4.25	3.33333	10	11	0	4
Merszi	szibériai		1	2	1.5	0	0	2.5	4.25	2.33	4	3	5	3	0	1
Michel	mixed	0	0	1	4.8	1	0	3.17	3.75	2.33	3.75	3.66667	6	7	2	2
Mimó	golden ret	3	1	1	3.5	0	0						8	7	0	2
Mogyoró	border col	1	1	1	1.5	0	1	4	4.75	2.33	5	4.66667	12	2	2	3
Mokka	labrador	4	1	1	1.5	0	0	4.5	3.25	3.33	4	3.33333	10	7	2	2
Molly1	mixed	0	0	2	5.8	0	0	3.5	3.5	2.33	5	3.66667	7	8	2	2
Molly3	irish set		1	2	3.5	0	1	4.5	2.75	2.33	4.75	4.66667	3	2	1	1
Monty	mixed	0	0	1	11	1	0	2.67	4.75	2.67	2.5	3.66667	4	4	0	1
Morgan	mixed lab	0	0	2	2.9	1	1	4.17	5	2.33	4.75	3	4	4	0	1
Móric	border col	1	1	1	5.6	1	1	2.67	2.75	3	4.25	4.66667	10	0	2	3
Muzsika	mixed	0	0	2	2.5	1	0	3.67	1.5	3.67	4.25	3.33333	1	1	0	1
Müzli	cavalier ki		1	1	4		1						4	7	0	2
Nevis	border col	1	1	1	2	1	1	2.5	3	3.33	3	4.66667	4	2	0	1
Odett	golden ret	3	1	2	4	1	0	2.83	3	2.67	3	3.66667	3	7	0	2
Oszi	mixed	0	0	1	5	1	1	3.33	4	2.67	5	1	8	3	0	3
Oszkár	german she	2	1	1	6.8	1	1	2.67	4.75	3	4.25	1.33333	2	1	0	1
Pajti	mixed	0	0	1	10		1	3.67	3.75	4	4.75		7	2	2	3
Panka	labrador	4	1	2	2.5	0	1	4.67	3.75	2.33	4.75	5	13		0
Papi	german she	2	1	1	8.5		1	4.17	4.5	2.33	4.5		12	2	2	3
Pavlov	border col	1	1	1	1.8	0	1	3.33	3.75	3	4.75
Peggy	beagle		1	2	1	1	1	4.17	3.5	2.33	4	4.66667	10	4	0	3
Pici	german she	2	1	2	2.1		1	4.67	4	3.67	4.5		10	6	0	3
Picur2	mixed	0	0	1	1.6	0	1	3.17	3.25	3	3.25	3	3	7	0	2
Pille	poodle		1	2	0.9	0	1	4.17	3.5	2.33	4	2.33333	5	6	0	2
Piros	german she	2	1	1	5		1	3.33	3.5	3.67	4.5		0	0	0	1
Plüsi	golden ret	3	1	2	8.5	1	1	3.17	4.25	2.67	4.5	4.66667	4	9	0	2
Pufi	golden ret	3	1	1	7.5	0	0	2.33	3	2.33	5	2.66667	1	10	2	2
Rea	german she	2	1	2	4.5	0							8	4	0	3
Red	german she	2	1	1	4		1	4.17	3.25	4.33	3.5		2	4	0	1
Rex	german she	2	1	1	9	0	1	4.5	3.75	4.33	4.75		1	1	0	1
Rocky	mixed	0	0	1	3	0	1	3.5	3.75	2.33	4.75	4.33333	7	6	2	2
Roni	mixed	0	0	2	3.5	0	1	3.83	3.5	2.33	4.75	2.33333	11	4	0	3
Ropi	mixed	0	0	2	4.9	1	1	3.67	3	2.67	4.25	4	11	4	0	3
Rozi1	mixed lab	0	0	2	3	1	0	3.5	3	2.33	3.75	4	2	4	2	1
Rozi2	border col	1	1	2	4	0	1	3.83	3	2.33	4.5	4.66667	10	6	2	3
Rozi3	beagle		1	2	6.5	0	0	3	2.75	2	4	2.66667	5	6	0	2
Römi	mixed	0	0	2	1	1	1	3.67	2.75	2.33	4.75	4	5	6	0	2
Rumli	mixed	0	0	2	10		1						1	4	2	1
Sammy	labrador	4	1	1	1.5	0	0	4	3.5	3.67	4.75	2.66667	1	3	0	1
Samu	golden ret	3	1	1	5	0	1	4.5	3.5	3	4.75	3.33333	5	8	0	2
Sanyi	mixed	0	0	1	2.7	1	1	4.5	2.75	2.67	3.75	4.66667	7	11	0	4
Scooby	tervueren		1	1	4	1	1	4	2.75	2.33	4.75	3.66667	19	7	0	3
Scotty	sheltie		1	1	7	1	1	2.5	3.25	2.33	4.25	4	7	5	1	2
Selma	mixed	0	0	2	0.7	0	0	4.17	2.5	3	4.25	4	4	7	1	2
Skye	border col	1	1	2	2.75	0	1	4.5	2.75	2.67	4.5	4.66667	6	4	1	3
Stick	border col	1	1	1	1	0	1	3.33	3.5	2.33	4	3.66667	0	1	0	1
Stokes	bulldog		1	1	3.3	0	0	3.67	4	2.67	4.75	3.33333	2	0	0	1
Sunny	bouvier		1	1	3	1	1	2.67	4.25	2.67	3	4.33333	1	3	0	1
Suzie	german she	2	1	2			1						8	8	2	2
Swanie	border col	1	1	2			0						4	4	1	1
Sziporka	mixed	0	0	2	8	0	1	3.17	4.25	2.67	4.5	3	12	5	0	3
Szöszi	poodle		1	2	2.5	1	1	3.83	3.25	2.33	4.5	4.33333
Tádé	golden ret	3	1	2	0.75	0	1	3.67	4.5	2.33	4.5	4.33333	10	7	1	2
Teo	german she	2	1	1	3.5	1	1	4.67	3.25	2.33	5	2.33333	0	0	0	1
Tia	golden ret	3	1	2	1.4	0	1	4	4.5	3.33	4.75	4.33333	3	7	1	2
Tódi	golden ret	3	1	1	3	1	1	4.33	3.75	2.33	4.75	4.66667	11	5	0	3
Tódor	border col	1	1	1	2.25	0	1	4	3.5	2.67	4.25	4.33333	2	2	0	1
Tücsi	mixed	0	0	1	6.75	0	1					3	15	4	1	3
Tücsök	tervueren		1	1	2	0	1					2.33333	8	6	0	2
Vacak	mudi		1	1	8	1	1	4	2.75	3	4.5	3	17	11	0	4
Vanda	golden ret	3	1	2	2	1	1	3.17	3.75	2.67	4.75	4.66667	7	2	0	3
Véda	border col	1	1	2	1	1	1	3.5	3.5	2.33	4.5	3.33333	7	1	0	3
Vendel	groenendal		1	1	8.5								11	16	0	4
Vera	german she	2	1	2	5.5		1	4.5	4	2.33	4.75		7	8	2	2
Viky (Vikt	border col	1	1	2	2	0	1	3.33	3.75	3	4.5	5	6	3	0	3
Vili	mixed	0	0	1	4.75	0	0	3	3.5	1.67	4.25	4.33333	10	2	0	3
Waldo	german she	2	1	1	8.75	1	1	4.5	4	3.67	4.5	3	4	13	0	4
Whisky	border col	1	1	1	2	0	0	3.17	3.5	2.33	3	4	4	6	2	2
Yellow	labrador	4	1	1	2		1	4.17	4.25	4	4.75		3	19	0	4
Zeusz3	golden ret	3	1	1	5.6	0	0	3.33	3.25	2.33	5	4.66667	9	6	1	2
